# Supplementary material for: Impact of Fruit and Vegetable Protein vs. Milk Protein on Metabolic Control of Children with Phenylketonuria: A Randomized Crossover Controlled Trial
Source: Nutrients. 2022 Oct 13;14(20):4268. doi: 10.3390/nu14204268 (PMC9611310; doi:10.3390/nu14204268)
Supplement: Supplementary file 1 [file nutrients-14-04268-s001.zip]

Archive with 1 entries (1 files):
- nutrients-1955490-supplementary.pdf
